# Supplementary material for: Spatial Ecology and Diel Activity of European Wildcat (Felis silvestris) in a Protected Lowland Area in Northern Greece
Source: Animals (Basel). 2021 Oct 21;11(11):3030. doi: 10.3390/ani11113030 (PMC8614438; doi:10.3390/ani11113030)
Supplement: Supplementary file 1 [file animals-11-03030-s001.zip]

Archive with 2 entries (2 files):
- New folder/Supplementary Figures.pdf
- New folder/Supplementary Tables.pdf
